# Supplementary material for: Computational Evidence for Digenic Contribution of AIPL1 and BBS2 Rare Variants in Inherited Retinal Dystrophy
Source: Int J Mol Sci. 2025 Sep 26;26(19):9430. doi: 10.3390/ijms26199430 (PMC12524372; doi:10.3390/ijms26199430)
Supplement: Supplementary file 1 [file ijms-26-09430-s001.zip]

Archive with 4 entries (4 files):
- Supplementary Tables and Videos.pdf
- video_S1.mp4
- Video_S2.mp4
- Video_S3.mp4
